# Supplementary material for: Cost of septic and aseptic revision total knee arthroplasty: a systematic review
Source: BMC Musculoskelet Disord. 2021 Aug 18;22:706. doi: 10.1186/s12891-021-04597-8 (PMC8371784; doi:10.1186/s12891-021-04597-8)
Supplement: Supplementary file 2 — Additional file 2. [file 12891_2021_4597_MOESM2_ESM.xlsx]

## Sheet: Revision Characteristics
Article No.	Author (s)	Year of publication	Research title	Study objectives	Study Setting	Interest-case sample size (revision TKA)	Total Sample size	Patient Characteristics (Age, gender etc)	Cause of Revision	Operation time (minutes)	Number of Revision	Type of Revision	Incidence Rate of Revision for study	Comorbidity	Data Source	Study Perspective	Time Horizon of Observaton	Type of Economic Evaluaton	Comparator	Study design	Cost Component	Sub-component of Cost	Cost Esimation Approach	Study assumptions	Risk of Bias	Sensitivity analysis	Conflict of Interest	Funding/ Funding Declaration	Any other relevant details	Duration of Cost Estimation	Length of Hospital Stay in days (CI), [SD]
1	Adeyemi et al.	2019	Economic burden of Surgical site infections within the episode of care following joint replacement	Estimate the economic burden of SSI within 90 days following primary hip/knee joint replacement	MA, Unites States	1140	206659	≥ 64.81 yo; Male (42.1%), Female (57.9%)	Infection	N/A	N/A	N/A	0.72% (infection alone)	Yes. Not defined	National readmission database. Converted to hospital cost using cost-charge ratio	Healthcare Provider	12 months	Cost-of-illness	Non-SSI; Revision THA	Retrospective cohort	Direct cost	Cost was inclusive of inpatient and out patient visit within 90 dyas	Bottom-up	N/A	Low risk (Propensity scores matched; winsorization)	No	No	Yes/Yes	a). Bilateral joint replacement excluded. b). Cost was estimated from BPCI which excludes cost of surgeon, other physician, nurses etc c). Cost was inclusive of inpatient-based treatment only within 90 days d). Healthcare providers should take a more pragmatic approach to prevent complications such as SSIs by considering evidence-based protocols to avoid excess morbidity, patient suffering and fi…	Based on BPCI: 90 days	4.90 [3.5]
2	Alp et al.	2016	Incidence and economic burden of prosthetic joint infections in a university hospital: A report from middle-income country	Evaluate the incidence and economic burden of PJIs	Turkey	11	670	65 yo; Male (29.4%), Female (70.6%)	Infection	N/A	1	DAIR; 1-stage; 2-stage revision	0.046	N/A	Hospital database	Healthcare Provider	24 months	Cost-of-illness	Non-PJI	Cross sectional	Direct cost	Antibiotic; laboratory; radiology; prosthesis; operation; bed stay; other drugs and medical devices	Bottom-up	N/A	Low risk (Retrospective data?)	No	No	No/Yes	a). Cost of surgeon, other physician, other hospital staff, physical therapy were not captured. b). The causative organism for revision was multi-drug resistant organisms which cost about 30k - 70k USD to treat in HIC c). Cost was a combination of hip an knee. Knee cost constitute 69% while hip 31% of the cost d). Cost is relatively lower because it's a middle-income country	based on hospital stay: 42 days	42
3	Bosco III et al	2014	Cost burden of 30-day readmissions following medicare total hip and knee arthroplasty	Examine the cost burden of readmissions following total joint arthroplasty as a function of readmission rate	NY, United States	118	2572	N/A	N/A	N/A	2	N/A	0.119	N/A	Institution database	Mixed (Healthcare Provider and Payer)	48 months	Cost-of-illness	THA; TKA; Revision THA	Retrospective cohort	Direct cost	Implant; hospital stay; medication; medical supplies	Bottom-up	N/A	??	No	NE	NE	a). Cost was the sum of reimbursement (payer) for index revision plus cost burden for readmission (healthcare provider)	30 days	N/A
4	Bozic et al.	2010	The epidemiology of revision total knee arthroplasty in the United States	a). Identify the indicators for revision TKA b). determine revision TKA procedure frequencies c). Acertain length of stay and total charge by type of revision TKA procedure	California, United States	60355	60355	65.8 yo; Male (42.6%), Female (57.4%)	Infection; Mechanical loosening; implant fracture	N/A	N/A	a. Aseptic revision (all component, tibial, femoral and patellar component revision) b. Isolated tibial insert revision c. Arthrotomy/removal of prosthesis	N/A	N/A	Nationwide inpatient sample (NIS)	Healthcare Provider	15 months	Cost-of-illness	N/A	Cross sectional	Direct cost	N/A	Bottom-up	N/A	??	No	NE	NE	a). Cost presented as billed charges but converted to cost using United States cost to charge ratio of 0.5 b). The most common revision here was the all-component revision	5.1 days	5.1 (3.4 - 8.1)
5	Burns et al.	2006	Cost effectiveness of revision total knee arthroplasty	a). Acertain the cost effectiveness of of revision TKA by comparing the cost incurred for a each 10 point improvement in WOMAC scores between revision TKA and primary TKA. b). Compare the funding allocations for primary and revision TKA among countries with national arthroplasty registries	Canada	73	1566	N/A	N/A	N/A	N/A	N/A	0.06	N/A	Ontario Ministry of Health and Long-term care; Canadian joint replacement registry	Payer	24 months	Cost-effectiveness	Primary TKA	Retrospective cohort	Direct cost	N/A	Bottom-up	N/A	??	No	NE	NE	a). Study showed that revison TKA was cost-effective b). Revision TKA was 65% as cost-effective as the primary procedure c). Data from Sweden, England and Wales include surgeon's reimbursement whereas Canada, Australia, NZ and USA do not	N/A	N/A
6	Clair et al	2016	Cost analysis of total joint arthroplasty readmissions in bundled payment care improvement initiative	Report costs of readmissions for surgical and medical complications within a 90-day episode of care for BPCI primary THA or TKA	NY, United States	24	664	65 yo; Male (29.2%), Female (70.8%)	Infection; wound complications; bleeding; periprosthetic fracture; post surgical pain	N/A	2	N/A	0.0879	N/A	Hospital database	Healthcare Provider	12 months	Cost-of-illness	Revison THA	Cross sectional	Direct cost	N/A	Bottom-up	N/A	??	No	NE	NE	a). Wide cost range was due to an outlier. b). Model-2 bundled payment agreement. CMS reimbursement for readmission was less than the incurred cost c). CMS has 4 different models for BPCI d). Financial reimbursement model for TKA moves towards a value-based care model with its goal to decrease the rates of reoperation and readmission	90 days	10.5 (4 - 48)
7	Dal-Paz et al	2010	Economic Impact of treatment for surgical site infections in cases of total knee arthroplasty in a tertiary public hospital in Brazil	Estimate the additional direct cost of treatment for a group of hospital infections in a tertiary public hospital in Brazil	Brazil	34	34	67.1 ± 12.0 yo; Male (32.4%), Female (67.60%)	Infection	N/A	2	DAIR; 2-stage revision	N/A	N/A	Hospital database	Healthcare Provider	24 months	Cost-of-illness	N/A	Cross sectional	Direct cost	Hospital stay; laboratory test; antibiotics; surgical debridement; vacuum assisted therapy; microsurgical flap; implant removal and spacer installation; surgical revision	Top-bottom	N/A	??	No	NE	NE	a). Cost of antibiotic was obtained from the last purchase made	30 days	30
8	Efremov et al.	2019	Periprosthetic hip and knee infections: comparison of etiology, perioperative management and costs	Compare two groups of patients treated for periporsthetichip or knee infections in terms of etiology, length and efficacy of treatment and costs	Italy	30	62	71.2 ± 6.3 yo; Male (53%), Female (47%)	Infection	N/A	N/A	2-Stage Revision	N/A	Type-2 diabetes mellitus; Depression; Heart disease	Hospital database	Healthcare Provider	30.4 months	Cost-of-illness	Revison THA	Retrospective cohort	Direct cost	Hospital stay; antibiotic spacer; revison implant; operating room; antibiotic therapy;	Bottom-up	N/A	??	No	No	NE	a). Cost year not presented. Since it was published in 2019 and considering time of peer review we assumed the study was done in 2018 and cost data presented in 2017 b). Antibiotic spacer for the 2-stage revision lasted for about 5.5 months due to gram -ve organisms	191 days (6.4 months)	26 (15 -52)
9	Gow et al	2016	Excess cost associated with hip and knee joint arthroplasty surgical site infection: a driver to support investment in quality improvement strategies to reduce infection rates	Determine the excess cost and LOS attributable to SSI following primary hip and knee joint arthroplasty at Auckland city hospital	New Zealand	11	33	69 (49 - 78) yo; Male (72.2%), Female (27.8%)	Infection	100 (72 - 125)	2	N/A	N/A	N/A	Auckland district health board data warehouse	Payer /HCP	12 months	Cost-of-illness	Non-SSI	Case-control	Direct cost	Laboratory; radiological; allied health input; drug input; drug therapy; bed cost	Bottom-up	N/A	??	No	No	NE	a). Small case group. Population size/power calculation was not performed. b). Matching of case-control was 1:2	90 days	41.9
10	Haenle et al.	2012	Economic impact of infected total knee arthroplasty	Evaluate whether a cost-covering treatment of infected TKA is feasible in the German DRG system	Germany	28	49	71.7 yo; Male (28.6%), Female (71.4%)	Infection	64	4.1	2-stage TKA; 1-stage TKA; Multiple debridement and lavage	N/A	N/A	Hospital database (OUK)	Healthcare Provider	48 months	Cost-of-illness	Primary TKA	Case-control	Direct cost	Hospital stay; operation procedures; laboratory; radiology; blood products; consults; antibiotics; medical supplies; personnel; implant	Bottom-up	38.5 weekly working hours	No adjustment for inflation	No	NE	NE	a).Patients with single debridement and lavage for management of SSI were excluded. b). No adjustment for inflation. Cost data was between year 2004 and 2007 but presented in 2011 Euro c). Cost was higher than reimbursement in the German DRG sys	48.2 days	48.2
11	Hebert et al	1996	Cost of treating an infected total knee replacement	Quantify the resources required of the surgeon and the hospital in the treatment of an infected total knee arthroplasty	New Orleans, United States	20	50	65 yo.	Infection; non-septic	410	2	2-Stage revision; arthrodeses; resection arthroplasties; above knee amputation	N/A	Chronic renal disease; haemophila; HIV	Hospital database	Healthcare Provider	36 months	Cost-of-illness	Primary TKA; Aseptic revision	Cross sectional	Direct cost	Hosptial stay; blood product; surgical procedures; surgeon charge; implant cost	Bottom-up	N/A	??	No	NE	NE	Cost presented as billed charges. Charges were converted to cost using the cost-charge ratio	32.1 days	32.1
12	Holinka et al	2018	Analysis of cost associated with revision total knee arthroplasty	Determine the total cost of primary and revision TKA for aseptic and septic failure and to determine the structure of costs, all with respect to a single workplace in the Czech Republic	Czech Republic	20	43	68.5 (55 - 82) yo	Infection; non-septic	N/A	N/A	2-Stage; DAIR; Aseptic revision	N/A	N/A	Hospital database	Payer	N/A	Cost-of-illness	Primary TKA	Cross sectional	Direct cost	Implant; hospital stay; surgical procedure; physician services; inpatient rehabilitation	Bottom-up	N/A	??	No	NE	NE	No full text. Only abstract available	N/A	N/A
13	Iorio et al	1999	Comparism of the hospital cost of primary and revision total knee arthroplasty after cost containment	Compare the hospital cost of primary and revision TKA after the introduction of cost-containment program	New Orleans, United States	32	239	N/A	N/A	225 (95 - 390)	N/A	N/A	N/A	N/A	Hospital database	Healthcare Provider	24 months	Cost-of-illness	Primary TKA	Cross sectional	Direct cost	N/A	Bottom-up	N/A	??	No	NE	NE	a). Cost of revision was lower than reimbursement because of cost-containment. The implant for TKA was reused in the revision b). Cost-containment include clinical pathway revision and implant standardization (implant price reduction by mfr; implant standardization by surgeon; and competitive bid purchasing by hospital)	5.1 days	5.1
14	Kallala et al	2015	Financial analysis of revision knee surgery based on NHS tarrifs and hospital costs	Compare cost of revision surgery for infection with revision for other causes	London, UK	168	168	65.6 yo; Male (46.43%), Female (53.57%)	Infection; aseptic loosening; instability; pain; periprosthetic fracture	N/A	1	1-stage revision; 2-stage revision; Aseptic revision	N/A	N/A	Patient-level information and costing system (PLIC)	Patient	84 months	Cost-of-illness	Aseptic revision	Cross sectional	Direct cost	N/A	Bottom-up	N/A	??	No	No	No/Yes	a). Cost analysis did not consider any additional cost for further readmission for complication b). Reimbursement was lower than cost.	21.49 days (septic); 9.56 days (Aseptic)	15.5 (mean) Septic: 21.49 (2 - 43), [3.062]; Aseptic: 9.56 ( 1 - 19) [0.71]
15	Kamath et al.	2015	Quantifying the burden of revision total joint arthroplasty for periprosthetic infection	Evaluate and compare patient and procedure characteristics and resource utilization associated with revision TJA for PJI	PA, United States	301718	537575	65.7 (65 - 69) yo; Male (50.1%), Female (49.9%)	Infection	N/A	N/A	Arthrotomy/removal of prosthesis; all-component revision; modular component exchange	N/A	N/A	National Inpatient Sample(NIS) database	Healthcare Provider	64 months	Cost-of-illness	Revison THA	Cross sectional	Direct cost	N/A	Bottom-up	N/A	??	No	NE	NE	a). RTKA for PJI and fracture were diagnoses most commonly associated with major or extreme severity of illness (SOI) b). Cormobidities have be tied to increased risk of PJI	7.5 days	7.5
16	Kapadia et al.	2014	The economic impact of periprosthetic infections following total knee arthroplasty at a specialized tertiary-care center	Measure the impact of periprosthetic joint infections on the length of hospitalization, readmission and associated cost	Baltimore, United States	21	42	N/A	Infection	N/A	N/A	2-stage revision	N/A	N/A	Hospital database	Healthcare Provider	60 months	Cost-of-illness	Primary TKA	Case-control	Direct cost	hospital bed; operating room service; admission; Pharmacy; laboratory; radiology; anesthesia; blood product; physical therapy; consults; clinic visits	Bottom-up	N/A	Matching was done ??	No	NE	NE	a). Only patients with deep or joint space infections were incuded as case; b). Patients had a minimum of 1 year follow-up c). Number of readmission was 3.57 (1 - 7) which could imply atleast 2 revisions d). Cost expressed as billed charges and converted to cost	30.21 days	23.71 (4 - 49)
17	Kasch et al.	2017	Comparative analysis of direct hospital care costs between aseptic and two-stage knee revision	Evaluate the hypothesis that explantation and implantation procedures of a septic 2-stage knee revision are more expensive than the aseptic (one-stage) procedure	Griefswald, Germany	106	106	66.8 [9.5] yo; Male (35.8%), Female (64.2%)	Infection; Aseptic		1	2-stage revision; Aseptic (1-stage revision)	N/A	N/A	Hospital database	Healthcare Provider	39 months	Cost-of-illness	Aseptic revision	Cross sectional	Direct cost	Nursing staff time; laboratory; radiology; physiotherapy; Medications; ICU treatment; surgeon time; surgical nursing time, Anesthesiologist time; implant, blood product; materials used, sterilization	Bottom-up	N/A	??	No	No	No/Yes	a). Staff and implant cost are major drivers b). Fixed cost that arise irrespective of patient treatment were excluded c). Outpatient after care not included	23.3 days	Mean: 23.3 Septic: 34.0 [11.0] Aseptic: 15.0 [1.0]
18	Kurtz et al.	2008	Infection burden for hip and knee arthroplasty in the United States	Quantify the recent and historical incidence of periprosthetic infection for primary and revision arthroplasty in the United States	PA, United States	N/A	N/A	69.5 yo	Infection	N/A	N/A	Septic revision	1.21	N/A	National Inpatient Sample(NIS) database	Healthcare Provider	180 months	Cost-of-illness	THA revision; Primary TKA; Primary THA	Cross sectional	Direct cost	N/A	Bottom-up	N/A	??	No	NE	NE	a). Cost result was presented for 1990 - 2004. We used the latest estimate (2004). b). Patients with 2nd and 3rd Infection revision were included c). Number of Infected and non-infected procedures were presented which doesn't represent the sample size d). Large data set e). Cost was expressed as billed charges f). Analyses did not capture the 2nd stage cost of a 2-stage revision for infection	7.6 days	7.6
19	Kurtz et al.	2012	Economic burden of periprosthetic joint infection in the United States	1. Trends of incidence, length of stay and inpatient cost for PJI observed between 2001 and 2004; and 2005 - 2009 2. Identify patient and clinical factors that influence the hospitalization cost of PJI	PA, United States	105068	159360	64.5 yo	Infection	N/A	N/A	Septic revision	2.18	N/A	National Inpatient Sample(NIS) database	Healthcare Provider	108 months	Cost-of-illness	Revison THA	Cross sectional	Direct cost	N/A	Bottom-up	N/A	??	No	NE	NE	a). Cost result was presented for 2001 - 2009. We used the latest estimate (2009). b). NIS cost does not include cost of surgical service and physician service	N/A	7.2 (6.9 -7.9)
20	Lavernia et al.	1995	Revision and Primary Hip and Knee arthroplasty: a cost analysis	Perform a clinician-oriented cost analysis of primary and revision hip and knee arthroplasty	Miami, United States	24	98	68.0 yo; Male (29.2%), Female (70.8%)	N/A	N/A	N/A	N/A	N/A	N/A	Hospital databse	Healthcare Provider	48 months	Cost-of-illness	Primary THA; Primary TKA; Revision THA	Cross sectional	Direct cost	Room charge; nursing care; laboratory; radiographs; physical and occupational therapy; operating-room expenses; prostheses; administrative hospital charges	Bottom-up	N/A	??	No	NE	NE	a). Prosthetic cost represent 45% of the total billed cost b). Cost was expressed as billed charges	N/A	17
21	Lavernia et al.	2006	The Increasing financial burden of knee revision surgery in the United States	Project revision surgery costs in the United States and to estimate the financial burden for the hospitals historically under-reimbursed for these complex surgical procedures	Miami, United States	100	100	63.5 yo; Male (28.6%), Female (71.4%)	Infection; Aseptic loosening	N/A	N/A	One component; two component; all component; 2-stage revision; isolated liner exchange; reimplantation; removal	N/A	N/A	Single surgeon database	Healthcare Provider	108 months	Cost-of-illness	N/A	Cross sectional	Direct cost	N/A	Bottom-up	N/A	??	No	NE	NE	a). Cost was expressed as billed charges. Authors used average cost/charge ratio of 0.5 to convert to cost b). Assumed an annual revision rate of 12% to estimate for future cost based on RUC and AAOS data	N/A	11.35; septic (16.1); aseptic (6.6)
22	Li Y. et al.	2013	Variation of medicare payments for total knee arthroplasty	Estimate medicare payments for beneficiaries receiving total knee arthroplasty in 2009 with particular focus on payment variations over patients, major hospital type and geographical region	NY, United States	18677	246264	74.6 [6.5] yo; Male (38.8%), Female (61.2%)	N/A	N/A	1	1-stage revison	N/A	Diabetes; CHF; Obesity; Renal failure	Medicare provider analysis and review (MedPAR)	Payer	12 months	Cost-of-illness	Primary TKA	Cross sectional	Direct cost	N/A	Bottom-up	N/A	??	No	NE	NE	a). Patients younger than 65 yrs were exlcuded b). Cohort was limited to first revision TKA performed on a given patient during a 30-day period of the year c). Medicare reimbursement varies across hospitals d). About 7% of revision TKA triggers Medicare outlier payment	30 days	N/A
23	Musil et al.	2019	Economic Analysis of the Costs of Hospital Stay of Patients with Infection as a Complication of Total Replacements - Part 1: Total Knee Arthroplasty	Quantify the costs of a hospital stay for patients with total knee periprosthetic joint infection throughout the period of treatment	Czech Republic	24	24	Male (45.8%), Female (54.2%)	Infection	N/A	N/A	2-stage revison; DAIR; 1-stage exchange revision	N/A	N/A	Hospital database	Healthcare Provider	96 months	Cost-of-illness	N/A	Cross sectional	Direct cost	N/A	Bottom-up	N/A	??	No	NE	NE	Only abstract available	10	10
24	Nichols et al.	2016	Clinical outcome and costs within 90 days of primary or revision total joint arthroplasty	Evaluate the factors and costs associated with discharge and readmission within 90 days of surgery for primary and revision TKA and THA	New Hampshire, United States	25354	526481	63.3 [10.5]; Male (42.3%), Female (57.7%)	N/A	N/A	N/A	N/A	N/A	Diabetes; chronic pulmonary disease; rheumatologic disease; renal disease; CHF; obesity	MarketScan commercial database	Mixed (payer and patient)	60 months	Cost-of-illness	Primary TKA; primary THA; revision THA	Cross sectional	Direct cost	N/A	Bottom-up	N/A	??	No	NE	Yes/Yes	a). Presence of complication in primary TKA was very low. Due to uncertainty whether the readmission led to revision, we did not consider the cost of readmission in this group as revision cost b). Large data set	90 days	5.6 [7.2]
25	Nichols et al.	2016	Comparative risk of transfusion and incremental total hospitalization cost for primary unilateral, bilateral and revision TKA	Evaluate the comparative risk of blood transfusion, inhospital complications, and incremental total hospitalization costs of primary unilateral, simultaneous bilateral, and revision TKA procedures	New Hampshire, United States	32494	580029	65.26 [10.98]; Male (40.5%), Female (59.5%)	N/A	N/A	N/A	N/A	N/A	Diabetes; chronic pulmonary disease; rheumatologic disease; renal disease; myocardial infarction; obesity; osteoarthritis	Premier perspective database	Payer	78 months	Cost-of-illness	Primary unilateral TKA; Simulateneous bilateral TKA	Cross sectional	Direct cost	Room and board cost; operating room cost; medical and surgical supplies; other cost	Bottom-up	N/A	??	No	NE	Yes/Yes	a). Patients were excluded if a THA was performed during the same episode. b). High blood transfusion rate in the simultaneous bilateral TKA group made it to have the highest cost. Need to reduce risk of transfusion through preop. mgt, iron, erythropoetin etc	N/A	3.85 [3.14]
26	Oduwole et al.	2010	Increasing financial burden of revision total knee arthroplasty	1. Investigate the trends in cost of revision TKA between two 5-year period 2. To compare difference in cost between aseptic and infected reasons for revision TKA between the two periods 3. Identify the cause of costs increase in revision TKA and examine if the cost increase can be prevented	Dublin, Republic of Ireland	179	179	71.5 yo; Male (35%), Female (65%)	Infection; Aseptic	N/A	N/A	2-stage revision; Aseptic revision	N/A	N/A	Hospital database	Mixed (payer and patient)	120 months	Cost-of-illness	Aseptic revision	Cross sectional	Direct cost	Cost of investigation; in-hospital treatment cost; cost of implant	Bottom-up	N/A	??	No	NE	NE	a). We used the latest period (2002 - 2006) cost report b). Unnecessary in-patient investigations, prolonged hospital stay and expensive implants are major cost drivers	27.25 days	27.25 (mean) 39 (infected) 15.5 (Aseptic)
27	Parvizi et al	2010	Periprosthetic joint infection: the economic impact of methiciliin-resistant infections	Evaluate the in-hospital costs of treating PJI caused by methicillin-resistant organisms and compare that to the costs borne by their methicillin-sensitive counterparts	PA, United States	216	391 (hip and knee)	62.4 yo; Male (48.8%), Female (51.2%)	Infection	N/A	N/A	DAIR; 1-stage; 2-stage revision; resection; fusion; amputaton	N/A	N/A	Hospital databases	Healthcare Provider	132 months	Cost-of-illness	Methicillin senstive cases	Cross sectional	Direct cost	n/A	Bottom-up	N/A	??	No	NE	NE	High cost was also due to methicillin-resistant organism and number of days of hospitalization which also showed that revision was done atleast twice and in most cases thrice	28.51 days	28.51
28	Puhto et al.	2019	Infection triples the cost of a primary joint arthroplasty	Analyze the costs of primary total joint arthroplasties, aseptic revisions and prosthetic joint infections treated with DAIR or a 2-stage revision	Finland	26	1768	69 (38 - 91) yo; Male (49.5%), Female (50.5%)	Infection; Aseptic	N/A	N/A	Aseptic; DAIR; 2-stage revision	0.023	N/A	Hospital database	Healthcare Provider	36 months	Cost-of-illness	Primary Arthroplasty; Aseptic revision	Retrospective cohort	Direct cost	Ward; ICU; procedure; consultations; laboratory; blood product; radiology; outpatient visit	Bottom-up	N/A	??	No	P	NE	Cost was a an average combination of total knee and total hip revision. Actual cost for knee revision vs hip is usually same, slightly lower or higher than the expressed cost. Knee was 43% while hip was 57%	N/A	15 (8 - 64)
29	Reeves et al.	2018	Costs and risk factors for hospital readmission after periprosthetic knee fractures in the united states	1. Determine incidence of PPFX that is treated with ORIF vs revision TKA 2. Estimate the 30 and 90-day readmission rate following PPFX 3. Estimate direct cost for treatment of PPFX including hospital readmission	New Hampshire, United States	46836	614902	69.1 yo; Male (31.1%), Female (68.9%)	Fracture; Reasons other than fracture	N/A	N/A	Aseptic	N/A	CHF; COPD; depression; DM; hypertension; hypothyroidism; liver disease; lymphoma; metastatic cancer; obesity; neurologic disorder; renal failure; PUD;	National readmission database	Healthcare Provider	12 months	Cost-of-illness	PPFX ORIF; non-fracture revision TKA; primary TKA	Retrospective cohort	Direct cost	N/A	Bottom-up	N/A	??	No	NE	NE	a). Age and comorbidities increased the risk readmission for PPFX b). Large sample size c). BPCI replaced the fee-for-service model	90 days	5.9 [6.9]
30	Ritter et al.	1996	Revision total joint arthroplasty: does medicare reimbursement justify time spent?	Compare the reimbursment rates for specific total joint replacement surgeries	Indiana, Unites States	26	799	N/A	N/A	89	N/A	N/A	N/A	N/A	Medicare database	payer	N/A	Cost-of-illness	Primary TKA; primary THA; revision THA	Cross sectional	Direct cost	N/A	Bottom-up	N/A	??	No	NE	NE	Reimbursement was based on resource-based relative value scale (RBRVS) which takes into account adjustment for geographical locations	N/A	7.5 [1.6]
31	Thomas P Sculco	1995	Economic impact of infected total knee arthroplasty	Quantify the financial impact of hip and knee infection	NY, United States	N/A	N/A	N/A	N/A	N/A	N/A	N/A	N/A	N/A	Hospital database	Healthcare Provider	N/A	Cost-of-illness	Revison THA	Cross sectional	Direct cost	N/A	N/A	N/A	??	No	NE	NE	No details on economic evaluation	N/A	49
32	Sousa et al.	2018	Economic impact of prosthetic joint infection: an evaluation within the portuguese national health system	Provide baseline measurements of direct in-hospital costs of treating infection after total hip and knee arthroplasty in the portuguese public health system and compare them with uneventful primary and aseptic revision arthroplasty	Portugal	29	781	68.3 (39 - 80) yo; Male (32.2%), Female (67.7%)	Infection	295	N/A	Aseptic; DAIR; 2-stage revision	N/A	N/A	Hospital database	Healthcare Provider	24 months	Cost-of-illness	Primary TKA; primary THA; revision THA	Case-control	Direct cost	Staff; ward cost; materials; diagnostic tests; antibiotics and other medications; ICU stay; operating room; prosthesis	Bottom-up	N/A	??	No	No	NE	Direct in-hospital cost only	N/A	14.3
33	Waddell et al.	2016	Financial analysis of treating periprosthetic joint infections at a tertiary referral center	Compare all 2-stage revision hip and knee surgeries for the treatment of PJIs performed over a 4-year period by analysing the charges, cost to the hospital and reimbursement for each case	New Orleans, United States	70	113	N/A	Infection	N/A	N/A	2-stage revison; DAIR	N/A	N/A	Hospital database	Healthcare Provider	56 months	Cost-of-illness	Revison THA	Cross sectional	Direct cost	N/A	Bottom-up	N/A	??	No	NE	NE	a). Outpatient cost not included b). Cost associated with outpatient therapy are not included in BPCI as they are billed as separate entity	9	9
34	Weber et al.	2018	Revision surgery in total joint replacement is cost-intensive	Analyze the clinical outcome, complication rates and cost-effectiveness of revision arthroplasty	Germany	68	324	67.9 [9.2]; Male (38.2%), Female (61.8%)	N/A	127	N/A	N/A	N/A	N/A	Institution joint registry	Healthcare Provider	60 months	Cost-of-illness	Primary THA; Primary TKA; Revision THA	Case-control	Direct cost	Implant; perioperative; hospital stay	Bottom-up	N/A	Cohort matching was done ??	No	No	NE	a). Patients with liner exchange and soft tissue revision were excluded b). Elavators of revision cost were implant cost, perioperative cost and cost of hospital stay c). Reimbursement cost was higher	13.1	13.1 [6.3]
35	Yi, S.H. et al.	2015	Medicare reimbursement attributable to periprosthetic joint infection following primary hip and knee arthroplasty	Determine the average total medicare reimbursement attributable to PJI across the continuum of medicare-covered services and over the fours years following hip and knee arthroplasty	Atlanta, United States	79	10418	≥ 65 yo; Male (43%), Female (57%)	Infection	N/A	N/A	N/A	N/A	Alzheimer's disease; Acute MI; Atrial fibrillation; breast cancer; colorectal cancer; endometrial cancer; lung cancer; prostate cancer; cataract; CHF; Depression; DM; Glaucoma; IHD; RA/OA; Stroke	Institutional and Medicare database	Payer	96 months	Cost-of-illness	Primary THA; Primary TKA; Revision THA	Retrospective cohort	Direct cost	N/A	Bottom-up	N/A	??	No	NE	NE	a). Reimbursement cost evaluated was over 4 years period following primary TKA. b). Data was from multiple healthcare settings	1461 days	N/A
36	Yao et al.	2020	Direct Inpatient Medical Costs of Operative Treatment of Periprosthetic Hip and Knee Infections Are Twofold Higher Than Those of Aseptic Revisions	Describe direct inpatient medical costs associated with the treatment of hip and knee PJI	Minnesota, United States	266	442	65 ±11 yo; Male (61%), Female (39%)	Infection, Aseptic	168 ± 59; 139 ± 59	1	2-stage septic revison; DAIR; Aseptic revison	N/A	Yes. Not defined	Institution database	HCP + Payer	84 months	Cost-of-illness	2-Stage revision; Aeptic revision	Cross sectional	Direct cost	Room and board cost; operating room and anaesthesia cost; implant; pharmacy and medication; Lab and pathology; Radiology; physical and occupational therapy; ICU; transfussion	Bottom-up	N/A	??	No	No	Yes/Yes		10 days	8 days
37	Iqbal et al	2020	Economic Burden of Periprosthetic Joint Infection Following Primary Total Knee Replacement in a Developing Country	Evaluate the in-hospital cost of treating infected joints after primary total knee replacement (TKR) and compare with the cost of uneventful TKA.	Pakistan	32	1329	61.3 ± 5.9	Infection	118 ± 8.9	1	2-stage septic revison	N/A	N/A	Hospital database	Healthcare Provider	60 months	Cost-of-illness	Primary TKR; Revision TKR	Case-control	Direct cost	Hospital stay cost; operating room cost; implant	Bottom-up	N/A	No	No	No	NE		11 days	11 days

## Sheet: Cost result
Article	Author (s)	Year of publication	Difference between Primary and Revison TKA cost , (CI) {P Value}	Cost Value	Discounting (%); Cost year and Currency	Cost Estimation in 2019 USD Mean, (CI), [SD], P value
1	Adeyemi et al.	2019	N/A	12,689 [11,898]; {p<.0001}	2013, USD	14,009.59 [13,136.27]; {p<.0001}
2	Alp et al.	2016	N/A	11,062 {p = 0.001}	2013, USD	12213.3
3	Bosco III et al	2014	27,252 2019 USD: 30,616.26	59825	2012, USD	67210.4
4	Bozic et al.	2010	N/A	24,680 (13,023.5 - 28,043.5)	2006, USD	30,784.92 (16,245.03 - 34,980.43)
5	Burns et al.	2006	1519 {p< 0.0001} 2019 USD: 1,952.07	8850	2005, USD	11373.2
6	Clair et al	2016	N/A	38,953 (4790 - 104,794) Reimb*: 20,505	2013, USD	43,006.98 (5288.51 -115,700.28) Reimb*: 22,639.03
7	Dal-Paz et al	2010	N/A	2701.3	2008, USD	3218.73
8	Efremov et al.	2019	N/A	22,100 (13,300 - 37,700); {0.001}	2017, Euro	31,019.56 (18,667.88 - 52,915.73); {p < 0.001}
9	Gow et al	2016	N/A	40,121 {0.0001}	2015, NZD	29,307.79; {p = 0.0001}
10	Haenle et al.	2012	18,305 2019 USD: 26,917.11	25,194 {p <0.05} 18,838 (reimbursement)	2011, Euro	37,047.23 Reim*: (27,700.87)
11	Hebert et al	1996	21,550.80 2019 USD: 35,129.49	Septic: 50,267 Aseptic: 17,921	1993, USD	Septic: 81,938 Aseptic: 29,213
12	Holinka et al	2018	106,632.5 2019 USD: 8,168.27	Mean: 242,911.5 Septic: 296,189 Aseptic: 189,634	2018, CZK	Septic: 22,688.70 Aseptic: 14,526.36
13	Iorio et al	1999	1,485 2019 USD: 2,321.37	11906	1995, USD	18611.6
14	Kallala et al	2015	N/A	Mean: 19,833 Septic: 30,011 [4514] Aseptic: 9655 [599.7]; {p<0.0001}	2012, Pounds	Septic: 48,428 [7,284] Aseptic: 15,980 [968]
15	Kamath et al.	2015	N/A	Mean: 26,051 Septic: 25,692 Aseptic: 26,410	2010, USD	Septic: 30,032 Aseptic: 22,860
16	Kapadia et al.	2014	44,069 2019 USD: 50,458.96	58,191.33 (22,208 - 134,957); {P< 0.0001}	2011, USD	66,629.01 (25,428.14 - 154,525.61);
17	Kasch et al.	2017	N/A	Mean: 8,557.00 Septic: 12,223.79 Aseptic: 6,749.43 P value {< .001}	2015, USD	Septic: 13,105.21 Aseptic: 7,236.11
18	Kurtz et al.	2008	10,447.5 2019 USD: 13,031.83	28,137.5 {P < 0.0001}	2006, USD	35,097.68 {P < 0.0001}
19	Kurtz et al.	2012	N/A	24,200 (22,800 - 25,600);	2010, USD	28,287.59 (26,651.12 - 29,924.07)
20	Lavernia et al.	1995	1,327.5 2019 USD: 2,265.67	10,941.5 [876]	1991, USD	18,674 (17,180 – 20,168)
21	Lavernia et al.	2006	N/A	Septic: 54,902.5 [2,934.5]; {P < 0.001} Aseptic: 27,955.5 [1451]; {P < 0.001} Mean: 36,848	2005, USD	Septic: 75,462 (72,390 – 78,535) Aseptic: 35,926 (34,061 – 37,791)
22	Li Y. et al.	2013	3,492.2 2019 USD: 4,129.63	17,215.3 [7169.3]	2009, USD	20,357.59 [ 8,477.91]
23	Musil et al.	2019	N/A	Mean: 405,864 2-stage: 497, 487 Reimb* by DRG: 276,230	2018, CZK	2-stage: 38,109 Reimb* by DRG: 21,159.80
24	Nichols et al.	2016	16,814 2019 USD: 18,563.89	68624	2013, USD	75766
25	Nichols et al.	2016	8,759 2019 USD: 9,491.03	25,498 [21,629]; {p <0.001}	2014, USD	27,628.98 [ 23,436.63]
26	Oduwole et al.	2010	N/A	Mean: 19,143; { p< 0.0001} Septic: 23, 113 (12,180 - 33,853) Asepic: 15,174 (5,837 - 24,777)	2006, Euro	Septic: 29,314.16 (15,447.86 - 42,935.67) Aseptic: 19,245.15 (7,403.05 - 31,424.61)
27	Parvizi et al	2010	N/A	Mean: 81,561 [71,358]; {p <0.0021}	2009, USD	77,420 (58,065 - 96,775)
28	Puhto et al.	2019	18,887 (4,985 - 63,717) 2019 USD: 21,803.77 ( 5,754.85 - 73,556.98)	Mean: 21,667 Septic: 25,119 (10,612 - 71,734) Aseptic: 18,215 (10,214 - 39,009)	2015, Euro	Septic: 28,998.19 (12,250.84 - 82,812.07) Aseptic: 21,027.99 (11,791.37 - 45,033.26)
29	Reeves et al.	2018	3,907 2019 USD: 4,313.62	15,940 [15,565]; {p <.001}	2013, USD	16,806 (12,605 – 21,008)
30	Ritter et al.	1996	395 2019 USD: 643.88	2017	1993, USD	3287.87
31	Thomas P Sculco	1995	N/A	HCP: 58,000 Payer: 28,000	1992, USD	HCP: 96,784 Payer: 46,723.51
32	Sousa et al.	2018	4,872 2019 USD: 8,486.88	Mean: 8,490 Aseptic: 7,985 Septic: 8,901 2-stage: 13,793 Mean Reimb* for revision: 3,477	2015, Euro	Aseptic: 13,910 2-stage: 24,027
33	Waddell et al.	2016	N/A	Mean (sepsis): 35,601 [8163] 2-stage: 34,230 [7372] Reimbursement: 46,516	2013, USD	2-stage: 37,792 (30,293 – 48,319) Reimb*: 51,357.08
34	Weber et al.	2018	3,148.6 [1229.9] 2019 USD: 3,339.15 [1,304.33]	7,390.4 [2,148.2] {p < 0.001} Reimbursement: 9,689.3 [2423.8]	2016, USD	7,837 [2,278] Reimb* : 10,275.68 [2,570.49]
35	Yi, S.H. et al.	2015	53,470 (39,575 - 68,221) 2019 USD: 70,855 (52,442.24 - 90,402.08)	97041	2004, USD	128592
36	Yao et al.	2020	N/A	2-Stage: 56900 (54213 - 61014); Aseptic: 24630 (24212 - 25030)	2018 USD	2-Stage: 57912 (55177 - 62099); Aseptic: 25068 (24643 - 25475)
37	Iqbal et al	2020	9587	1,780,222 ± 313,686	2019; Pakistan Rupee	12277 ± 2163

## Sheet: CHEC
Article	Author (s)	Year of publication	Is the study population clearly described?	Are competing alternatives clearly described?	Is a well-defined research question posed in answerable form?	Is the economic study design appropriate to the stated objective?	Is the chosen time horizon appropriate in order to include relevant costs and consequences?	Is the actual perspective chosen appropriate?	Are all important and relevant costs for each alternative identified?	Are all costs measured appropriately in physical units?	Are costs valued appropriately?	Are all important and relevant outcomes for each alternative identified?	Are all outcomes measured appropriately?	Are outcomes valued appropriately?	Is an incremental analysis of costs and outcomes of alternatives performed?	Are all future costs and outcomes discounted appropriately?	Are all important variables, whose values are uncertain, appropriately subjected to sensitivity analysis?	Do the conclusions follow from the data reported?	Does the study discuss the generalizability of the results to other settings and patient/client groups?	Does the article indicate that there is no potential conflict of interest of study researcher(s) and funder(s)?	Are ethical and distributional issues discussed appropriately?	SCORE
1	Adeyemi et al.	2019	Yes	Yes	Yes	Yes	Yes	Yes	No	Yes	?	N/A	N/A	N/A	Yes	N/A	No	Yes	Yes	Yes	Yes	12 [15]
2	Alp et al.	2016	Yes	Yes	Yes	Yes	Yes	Yes	No	Yes	Yes	N/A	N/A	N/A	N/A	N/A	No	Yes	Yes	Yes	Yes	12 [14]
3	Bosco III et al	2014	Yes	Yes	Yes	Yes	Yes	Yes	No	Yes	Yes	N/A	N/A	N/A	N/A	N/A	N/A	Yes	Yes	Yes	No	11 [13]
4	Bozic et al.	2010	Yes	Yes	Yes	Yes	Yes	Yes	No	Yes	No	N/A	N/A	N/A	N/A	N/A	N/A	Yes	Yes	Yes	Yes	11 [13]
5	Burns et al.	2006	Yes	Yes	Yes	Yes	Yes	No	No	Yes	No	Yes	Yes	No	Yes	N/A	No	Yes	Yes	Yes	Yes	12 [17]
6	Clair et al	2016	Yes	Yes	Yes	Yes	Yes	Yes	No	Yes	?	N/A	N/A	N/A	N/A	N/A	No	Yes	Yes	Yes	No	8 [13]
7	Dal-Paz et al	2010	Yes	Yes	Yes	Yes	Yes	Yes	Yes	Yes	Yes	N/A	N/A	N/A	N/A	N/A	No	Yes	Yes	No	No	11 [14]
8	Efremov et al.	2019	Yes	Yes	Yes	Yes	Yes	Yes	No	Yes	Yes	N/A	N/A	N/A	N/A	N/A	No	Yes	Yes	Yes	No	11 [14]
9	Gow et al	2016	Yes	Yes	Yes	Yes	Yes	Yes	Yes	Yes	No	N/A	N/A	N/A	Yes	N/A	No	Yes	Yes	Yes	No	12 [15]
10	Haenle et al.	2012	Yes	Yes	Yes	Yes	Yes	Yes	Yes	Yes	Yes	N/A	N/A	N/A	Yes	N/A	No	Yes	Yes	No	No	12 [14]
11	Hebert et al	1996	Yes	Yes	Yes	No	Yes	Yes	No	Yes	Yes	N/A	N/A	N/A	Yes	N/A	N/A	Yes	Yes	No	No	10 [14]
12	Holinka et al.	2018	Yes	Yes	Yes	Yes	No	Yes	Yes	Yes	Yes	N/A	N/A	N/A	Yes	N/A	No	Yes	Yes	?	?	11 [15]
13	Iorio et al.	1999	Yes	Yes	Yes	Yes	Yes	Yes	No	Yes	Yes	N/A	N/A	N/A	Yes	N/A	N/A	Yes	Yes	No	No	11 [14]
14	Kallala et al	2015	Yes	Yes	Yes	Yes	Yes	Yes	No	Yes	Yes	N/A	N/A	N/A	N/A	N/A	No	Yes	Yes	Yes	Yes	12 [14]
15	Kamath et al.	2015	Yes	Yes	Yes	Yes	Yes	Yes	No	Yes	Yes	N/A	N/A	N/A	N/A	N/A	N/A	Yes	Yes	Yes	N/A	11 [12]
16	Kapadia et al.	2014	Yes	Yes	Yes	Yes	Yes	Yes	Yes	Yes	Yes	N/A	N/A	N/A	Yes	N/A	No	Yes	Yes	Yes	Yes	14 [15]
17	Kasch et al.	2017	Yes	Yes	Yes	Yes	Yes	Yes	Yes	Yes	Yes	N/A	N/A	N/A	N/A	N/A	No	Yes	Yes	Yes	Yes	13 [14]
18	Kurtz et al.	2008	No	Yes	Yes	Yes	Yes	Yes	No	Yes	No	N/A	N/A	N/A	N/A	N/A	N/A	Yes	Yes	Yes	N/A	9 [12]
19	Kurtz et al.	2012	Yes	Yes	Yes	Yes	Yes	Yes	No	Yes	Yes	N/A	N/A	N/A	N/A	?	N/A	Yes	Yes	Yes	N/A	11 [13]
20	Lavernia et al.	1995	Yes	Yes	Yes	No	Yes	Yes	No	Yes	Yes	N/A	N/A	N/A	Yes	N/A	N/A	Yes	No	No	No	9 [14]
21	Lavernia et al.	2006	Yes	N/A	Yes	Yes	Yes	Yes	No	Yes	Yes	N/A	N/A	N/A	N/A	N/A	N/A	Yes	No	Yes	N/A	9 [11]
22	Li Y. et al.	2013	Yes	Yes	Yes	Yes	Yes	Yes	No	Yes	No	N/A	N/A	N/A	Yes	N/A	N/A	Yes	No	Yes	No	10 [14]
23	Musil et al.	2019	Yes	N/A	Yes	Yes	Yes	Yes	No	Yes	Yes	N/A	N/A	N/A	N/A	N/A	N/A	Yes	?	?	?	8 [12]
24	Nichols et al.	2016a	Yes	Yes	Yes	Yes	Yes	Yes	No	Yes	?	N/A	N/A	N/A	Yes	N/A	No	Yes	Yes	Yes	Yes	11 [15]
25	Nichols et al.	2016b	Yes	Yes	Yes	Yes	Yes	No	Yes	Yes	No	N/A	N/A	N/A	Yes	N/A	No	Yes	Yes	Yes	Yes	12 [15]
26	Oduwole et al.	2010	Yes	Yes	Yes	Yes	Yes	Yes	No	Yes	Yes	N/A	N/A	N/A	N/A	N/A	N/A	Yes	Yes	Yes	No	11 [13]
27	Parvizi et al	2010	No	Yes	Yes	Yes	Yes	Yes	No	Yes	Yes	N/A	N/A	N/A	Yes	N/A	No	Yes	Yes	Yes	Yes	12 [15]
28	Puhto et al.	2019	Yes	Yes	Yes	Yes	Yes	Yes	Yes	Yes	Yes	N/A	N/A	N/A	Yes	N/A	No	Yes	Yes	Yes	No	13 [15]
29	Reeves et al.	2018	Yes	Yes	Yes	Yes	Yes	Yes	No	Yes	Yes	N/A	N/A	N/A	Yes	N/A	No	Yes	Yes	Yes	No	12 [15]
30	Ritter et al.	1996	Yes	Yes	Yes	Yes	Yes	Yes	No	Yes	No	N/A	N/A	N/A	Yes	N/A	N/A	Yes	No	No	No	9 [14]
31	Thomas P Sculco	1995	No	N/A	No	No	No	No	No	Yes	?	N/A	N/A	N/A	N/A	N/A	N/A	Yes	No	No	No	2 [12]
32	Sousa et al.	2018	Yes	Yes	Yes	Yes	Yes	Yes	Yes	Yes	Yes	N/A	N/A	N/A	Yes	N/A	No	Yes	Yes	Yes	No	13 [15]
33	Waddell et al.	2016	Yes	Yes	Yes	Yes	Yes	Yes	No	Yes	Yes	N/A	N/A	N/A	N/A	N/A	No	Yes	Yes	Yes	Yes	12 [14]
34	Weber et al.	2018	Yes	Yes	Yes	Yes	Yes	Yes	No	Yes	Yes	N/A	N/A	N/A	Yes	N/A	No	Yes	Yes	Yes	Yes	13 [15]
35	Yi, S.H. et al.	2015	Yes	Yes	Yes	Yes	Yes	Yes	No	Yes	No	N/A	N/A	N/A	Yes	N/A	No	Yes	Yes	Yes	No	11 [15]
36	Yao et al.	2020	Yes	Yes	Yes	Yes	Yes	?	Yes	Yes	Yes	N/A	N/A	N/A	N/A	N/A	No	Yes	Yes	Yes	Yes	12 [14]
37	Iqbal et al	2020	Yes	Yes	Yes	Yes	Yes	Yes	Yes	Yes	No	N/A	N/A	N/A	N/A	N/A	No	Yes	Yes	Yes	Yes	12 [14]

## Sheet: Larg & Moss
Article	Author (s)	Year of publication	What was the Motivation and Perspective of the Study?	Was the Appropriate Epidemiological Approach Taken?	Was the Study Question Well Specified?	Was an Appropriate Method(s) of Resource Quantification Used?	Was the Resource Quantification Method(s) Well Executed?	Were Healthcare Resources Valued Appropriately?	Was the Approach for Valuing Production Losses Justified and Assumptions Valid?	Was Inclusion of Intangible Costs Appropriate?	Analysis and reporting appropriate?	SCORE
1	Adeyemi et al.	2019	Yes	Yes	Yes	Yes	No	?	N/A	N/A	Yes	6 [7]
2	Alp et al.	2016	Yes	Yes	Yes	Yes	No	Yes	N/A	N/A	Yes	6 [7]
3	Bosco III et al	2014	Yes	Yes	Yes	Yes	No	Yes	N/A	N/A	Yes	6 [7]
4	Bozic et al.	2010	Yes	Yes	Yes	Yes	No	No	N/A	N/A	Yes	5 [7]
5	Burns et al.	2006	Yes	Yes	Yes	No	No	No	N/A	N/A	Yes	4 [7]
6	Clair et al	2016	Yes	Yes	Yes	Yes	No	?	N/A	N/A	Yes	5 [7]
7	Dal-Paz et al	2010	Yes	Yes	Yes	Yes	Yes	Yes	N/A	N/A	Yes	7 [7]
8	Efremov et al.	2019	Yes	Yes	Yes	Yes	?	Yes	N/A	N/A	Yes	6 [7]
9	Gow et al	2016	Yes	No	Yes	Yes	Yes	?	N/A	N/A	Yes	5 [7]
10	Haenle et al.	2012	Yes	Yes	Yes	Yes	Yes	Yes	N/A	N/A	Yes	7 [7]
11	Hebert et al	1996	Yes	Yes	Yes	Yes	No	Yes	N/A	N/A	Yes	6 [7]
12	Holinka et al	2018	Yes	Yes	Yes	Yes	Yes	Yes	N/A	N/A	Yes	7 [7]
13	Iorio et al	1999	Yes	Yes	Yes	Yes	No	Yes	N/A	N/A	Yes	6 [7]
14	Kallala et al	2015	Yes	Yes	Yes	Yes	No	Yes	N/A	N/A	Yes	6 [7]
15	Kamath et al.	2015	Yes	Yes	Yes	Yes	No	Yes	N/A	N/A	Yes	6 [7]
16	Kapadia et al.	2014	Yes	Yes	Yes	Yes	No	Yes	N/A	N/A	Yes	6 [7]
17	Kasch et al.	2017	Yes	Yes	Yes	Yes	Yes	Yes	N/A	N/A	Yes	7 [7]
18	Kurtz et al.	2008	Yes	Yes	Yes	Yes	No	No	N/A	N/A	Yes	5 [7]
19	Kurtz et al.	2012	Yes	Yes	Yes	Yes	No	Yes	N/A	N/A	Yes	6 [7]
20	Lavernia et al.	1995	Yes	Yes	Yes	Yes	No	Yes	N/A	N/A	Yes	6 [7]
21	Lavernia et al.	2006	Yes	Yes	Yes	Yes	No	Yes	N/A	N/A	Yes	6 [7]
22	Li Y. et al.	2013	Yes	Yes	Yes	Yes	No	No	N/A	N/A	Yes	5 [7]
23	Musil et al.	2019	Yes	Yes	Yes	Yes	N/A	Yes	N/A	N/A	Yes	6 [6]
24	Nichols et al.	2016a	Yes	Yes	Yes	Yes	No	?	N/A	N/A	Yes	5 [7]
25	Nichols et al.	2016b	No	Yes	Yes	Yes	Yes	No	N/A	N/A	Yes	5 [7]
26	Oduwole et al.	2010	Yes	Yes	Yes	Yes	No	Yes	N/A	N/A	Yes	6 [7]
27	Parvizi et al	2010	Yes	Yes	Yes	Yes	No	Yes	N/A	N/A	Yes	5 [7]
28	Puhto et al.	2019	Yes	Yes	Yes	Yes	Yes	Yes	N/A	N/A	Yes	7 [7]
29	Reeves et al.	2018	Yes	Yes	Yes	Yes	No	Yes	N/A	N/A	Yes	6 [7]
30	Ritter et al.	1996	Yes	Yes	Yes	Yes	No	No	N/A	N/A	Yes	5 [7]
31	Thomas P Sculco	1995	N/A	N/A	No	No	No	?	N/A	N/A	N/A	0 [4]
32	Sousa et al.	2018	Yes	Yes	Yes	Yes	Yes	Yes	N/A	N/A	Yes	7 [7]
33	Waddell et al.	2016	Yes	Yes	Yes	Yes	No	Yes	N/A	N/A	Yes	6 [7]
34	Weber et al.	2018	Yes	Yes	Yes	Yes	No	Yes	N/A	N/A	Yes	6 [7]
35	Yi, S.H. et al.	2015	Yes	Yes	Yes	Yes	No	No	N/A	N/A	Yes	5 [7]
36	Yao et al.	2020	Yes	Yes	Yes	Yes	No	Yes	N/A	N/A	Yes	6 [7]
37	Iqbal et al	2020	Yes	Yes	Yes	Yes	No	No	N/A	N/A	Yes	5 [7]

## Sheet: Cost Transparency
Article	Author (s)	Clarification of scope of costing	Accuracy of methodologies for evaluating cost	Combination	SCORE			KEY
1	Adeyemi et al.	D	γ	Dγ	4			RANK	CATEGORIES
2	Alp et al.	B	α	Bα	2			1	Aα
3	Bosco III et al	C	α	Cα	3			2	Aβ; Bα; Bβ
4	Bozic et al.	D	δ	Dδ	5			3	Bγ; Cα; Cβ; Cγ
5	Burns et al.	D	α	Dα	4			4	Bδ; Cδ; Dα; Dβ; Dγ
6	Clair et al	D	α	Dα	4			5	Dδ; Dε
7	Dal-Paz et al	A	α	Aα	1
8	Efremov et al.	C	α	Cα	3
9	Gow et al	C	α	Cα	3
10	Haenle et al.	B	α	Bα	2			Result:	ONE study ranked 1
11	Hebert et al	C	γ	Cγ	3				NINE studies ranked 2
12	Holinka et al	B	α	Bα	2				SEVEN studies ranked 3
13	Iorio et al	D	α	Dα	4				EIGHTEEN studies ranked 4
14	Kallala et al	D	α	Dα	4				THREE studies ranked 5
15	Kamath et al.	D	α	Dα	4
16	Kapadia et al.	B	δ	Bδ	4
17	Kasch et al.	B	α	Bα	2				only a quarter of the study had good transparency
18	Kurtz et al.	D	δ	Dδ	5				0.26
19	Kurtz et al.	D	γ	Dγ	4
20	Lavernia et al.	C	δ	Cδ	4
21	Lavernia et al.	D	γ	Dγ	4
22	Li Y. et al.	D	α	Dα	4
23	Musil et al.	D	α	Dα	4
24	Nichols et al.	D	α	Dα	4
25	Nichols et al.	B	α	Bα	2
26	Oduwole et al.	C	α	Cα	3
27	Parvizi et al	D	α	Dα	4
28	Puhto et al.	B	α	Bα	2
29	Reeves et al.	D	α	Dα	4
30	Ritter et al.	D	α	Dα	4
31	Thomas P Sculco	D	ε	Dε	5
32	Sousa et al.	B	α	Bα	2
33	Waddell et al.	D	α	Dα	4
34	Weber et al.	B	α	Bα	2
35	Yi, S.H. et al.	D	α	Dα	4
36	Yao et al.	B	γ	Bγ	3
37	Iqbal et al	B	α	Bα	2

## Sheet: Cost Drivers
Article No.	Author (s)	Year of publication	Cost drivers (heirarchy order)
1	Adeyemi et al.	2019	Prsosthesis
2	Alp et al.	2016
3	Bosco III et al	2014	Number of revision
4	Bozic et al.	2010
5	Burns et al.	2006
6	Clair et al	2016	Number of revision
7	Dal-Paz et al	2010	Type of revision (2-stage)
8	Efremov et al.	2019
9	Gow et al	2016	Hospital stay (LOS)
10	Haenle et al.	2012	Implant; personnel cost
11	Hebert et al	1996	Number of revision
12	Holinka et al	2018
13	Iorio et al	1999
14	Kallala et al	2015
15	Kamath et al.	2015	Hospital stay (LOS)
16	Kapadia et al.	2014	Operating room services
17	Kasch et al.	2017	Implant; personnel cost
18	Kurtz et al.	2008
19	Kurtz et al.	2012
20	Lavernia et al.	1995	Prosthesis cost (45%)
21	Lavernia et al.	2006
22	Li Y. et al.	2013
23	Musil et al.	2019
24	Nichols et al.	2016	Number of revision
25	Nichols et al.	2016	Medical and surgical supplies
26	Oduwole et al.	2010	Implant; Length of stay
27	Parvizi et al	2010	Resistant organisms
28	Puhto et al.	2019	Procedure(incl. prosthesis); Length of stay
29	Reeves et al.	2018
30	Ritter et al.	1996
31	Thomas P Sculco	1995
32	Sousa et al.	2018	Prosthesis; personnel; Length of stay
33	Waddell et al.	2016	Implant cost; perioperative cost; hospital stay
34	Weber et al.	2018	Implant cost; perioperative cost; hospital stay
35	Yi, S.H. et al.	2015
36	Yao et al.	2020	ICU; Operating room services; Implant; Room and board
37	Iqbal et al	2020	Room and board; ICU; Implant & clinical materials
